# Supplementary material for: Bridging Gaps in Aquatic Remote Sensing Reflectance Validation: Pixel Boundary Effect and Its Induced Errors
Source: Sensors (Basel). 2025 Dec 2;25(23):7333. doi: 10.3390/s25237333 (PMC12694536; doi:10.3390/s25237333)
Supplement: Supplementary file 1 [file sensors-25-07333-s001.zip]

Archive with 1 entries (1 files):
- sensors-3956469-supplementary.pdf
